# Supplementary material for: Effects of Pulsed Electric Field Technology on Whey Protein Concentrate
Source: Molecules. 2026 Jan 10;31(2):237. doi: 10.3390/molecules31020237 (PMC12844111; doi:10.3390/molecules31020237)
Supplement: Supplementary file 1 [file molecules-31-00237-s001.zip]

Archive with 1 entries (1 files):
- molecules-4049338-supplementary.pdf
